# Supplementary material for: Screening and Identification of Transcription Factors Potentially Regulating Foxl2 Expression in Chlamys farreri Ovary
Source: Biology (Basel). 2022 Jan 11;11(1):113. doi: 10.3390/biology11010113 (PMC8772818; doi:10.3390/biology11010113)
Supplement: Supplementary file 1 [file biology-11-00113-s001.zip]

Archive with 1 entries (1 files):
- biology-1525550-supplementary.pdf
